# Supplementary material for: Rapid prediction of winter wheat yield and nitrogen use efficiency using consumer-grade unmanned aerial vehicles multispectral imagery
Source: Front Plant Sci. 2022 Oct 24;13:1032170. doi: 10.3389/fpls.2022.1032170 (PMC9638066; doi:10.3389/fpls.2022.1032170)
Supplement: Supplementary file 2 [file Table_1.xlsx]

## Sheet: WMMRS of Yield
VI	Jointing stage	Booting stage	Heading stage	Late flowering stage	Initial grain-filling stage	Late grain-filling stage	Mean_VI	Mean_allVI	Mean_VI/Mean_allVI	Max_VI	Mean_Max_allVI	Max_VI/Max_allVI	WMMRS_alldata		VI	WMMRS_alldata
VARI	0.397313	0.757767	0.77949	0.830614	0.808709	0.554226	0.68802	0.685025	1.00437	0.830614	0.776219	1.07008	3.07882		repRVI	3.30963
NGBDI	0.509439	0.61242	0.591955	0.582587	0.278228	0.58057	0.525866		0.76766	0.61242		0.788978	2.3243		NDVI	3.29212
NDVI	0.588786	0.762166	0.762977	0.781425	0.841847	0.799519	0.75612		1.10378	0.841847		1.08455	3.29212		GNDVI	3.27038
NDRE	0.528769	0.734305	0.733522	0.749777	0.803103	0.724831	0.712384		1.03994	0.803103		1.03463	3.11451		NDRE	3.11451
GNDVI	0.588308	0.760889	0.7563	0.771575	0.825746	0.827425	0.75504		1.10221	0.827425		1.06597	3.27038		VARI	3.07882
repRVI	0.618428	0.75945	0.758915	0.775204	0.833457	0.837849	0.763884		1.11512	0.837849		1.0794	3.30963		CIrededge	3.02194
CIrededge	0.484233	0.708495	0.703807	0.726528	0.791138	0.701542	0.685957		1.00136	0.791138		1.01922	3.02194		MTCI	2.88962
MTCI	0.51725	0.694821	0.686792	0.717219	0.740461	0.621448	0.662999		0.967845	0.740461		0.953933	2.88962		mNDblue	2.69868
mNDblue	0.460039	0.701117	0.700125	0.685814	0.66778	0.474873	0.614958		0.897716	0.701117		0.903246	2.69868		NGBDI	2.3243

## Sheet: WMMRS of NPFP
VI	Jointing stage	Booting stage	Heading stage	Late flowering stage	Initial grain-filling stage	Late grain-filling stage	Mean_VI	Mean_allVI	Mean_VI/Mean_allVI	Max_VI	Mean_Max_allVI	Max_VI/Max_allVI	WMMRS_alldata		VI	WMMRS_alldata
VARI	0.564654	0.431441	0.354377	0.0607392	0.0120236	0.00823691	0.238579	0.372228	0.640948	0.564654	0.598944	0.942749	2.22464		MTCI	3.76902
NGBDI	0.112585	0.247011	0.49998	0.425316	0.195359	0.253505	0.288959		0.776297	0.49998		0.834769	2.38736		mNDblue	3.51481
NDVI	0.639291	0.371693	0.35675	0.248689	0.0778847	0.0609911	0.29255		0.785942	0.639291		1.06736	2.63925		NDRE	3.41502
NDRE	0.625989	0.457965	0.516338	0.439242	0.314475	0.292381	0.441065		1.18493	0.625989		1.04515	3.41502		CIrededge	3.39651
GNDVI	0.649413	0.396056	0.43972	0.372501	0.196118	0.118628	0.362073		0.972717	0.649413		1.08426	3.0297		GNDVI	3.0297
repRVI	0.641039	0.363364	0.347654	0.242034	0.0785573	0.062034	0.289114		0.776711	0.641039		1.07028	2.6237		NDVI	2.63925
CIrededge	0.614421	0.455617	0.533269	0.446458	0.315598	0.281922	0.441214		1.18533	0.614421		1.02584	3.39651		repRVI	2.6237
MTCI	0.613261	0.454694	0.546724	0.467543	0.422952	0.560251	0.510904		1.37256	0.613261		1.0239	3.76902		NGBDI	2.38736
mNDblue	0.542452	0.465378	0.540822	0.461371	0.363857	0.539689	0.485595		1.30456	0.542452		0.90568	3.51481		VARI	2.22464

## Sheet: WMMRS of aNUE
VI	Jointing stage	Booting stage	Heading stage	Late flowering stage	Initial grain-filling stage	Late grain-filling stage	Mean_VI	Mean_allVI	Mean_VI/Mean_allVI	Max_VI	Mean_Max_allVI	Max_VI/Max_allVI	WMMRS_alldata		VI	WMMRS_alldata
VARI	0.458353	0.241407	0.166368	0.00149748	0.0913719	0.0117511	0.161792	0.23714	0.682262	0.458353	0.485385	0.944309	2.30883		mNDblue	4.13465
NGBDI	0.0832545	0.174487	0.364295	0.264061	0.0669787	0.376549	0.221604		0.934487	0.376549		0.775773	2.64475		MTCI	3.8088
NDVI	0.493532	0.204188	0.182042	0.0954208	0.00309662	0.000991341	0.163212		0.688251	0.493532		1.01679	2.39329		CIrededge	3.28475
NDRE	0.494874	0.291865	0.322475	0.244336	0.125671	0.119209	0.266405		1.12341	0.494874		1.01955	3.26637		NDRE	3.26637
GNDVI	0.50411	0.231347	0.253943	0.190638	0.0523028	0.0178732	0.208369		0.878676	0.50411		1.03858	2.79593		GNDVI	2.79593
repRVI	0.490692	0.198392	0.176137	0.0922176	0.0034164	0.000770657	0.160271		0.67585	0.490692		1.01093	2.36263		NGBDI	2.64475
CIrededge	0.490694	0.292839	0.339988	0.252499	0.127025	0.114593	0.269606		1.13691	0.490694		1.01094	3.28475		NDVI	2.39329
MTCI	0.487462	0.297818	0.357649	0.274837	0.213643	0.363783	0.332532		1.40226	0.487462		1.00428	3.8088		repRVI	2.36263
mNDblue	0.438816	0.308886	0.351291	0.266934	0.164686	0.572199	0.350468		1.4779	0.572199		1.17886	4.13465		VARI	2.30883

## Sheet: Instruction
Instruction：	This table is the Appendix document A of the article, which gives the calculation of weighted mean/ maximum-rank sums (WMMRS) score of 9 vegetation indexes involved in the article in detail.
